# Supplementary material for: Multiscale neural gradients reflect transdiagnostic effects of major psychiatric conditions on cortical morphology
Source: Commun Biol. 2022 Sep 27;5:1024. doi: 10.1038/s42003-022-03963-z (PMC9515219; doi:10.1038/s42003-022-03963-z)
Supplement: Supplementary file 3 — Supplementary Data 1 [file 42003_2022_3963_MOESM3_ESM.xlsx]

## Sheet: Figure 1
	Index	Region	Effect size							Shared effect		Functional community	Shared effect		Microstructural gradient	Functional gradient
			ASD vs. HC	ADHD vs. HC	MDD vs. HC	OCD vs. HC	BD vs. HC	SCZ vs. HC
	1	Left banks of superior temporal sulcus	-0.0218	0.0042	-0.0111	-0.015	-0.0273	-0.061		-0.905107		Visual	0.651726		0.0442712	0.0128002
	2	Left caudal anterior cingulate cortex	-0.019	0.0013	0.0043	-0.0022	-0.0129	-0.0169		1.57605		Somatomotor	0.277475		0.156873	-0.093682
	3	Left caudal middle frontal gyrus	-0.014	-0.0039	-0.0042	-0.0171	-0.0209	-0.0554		-0.0307696		Dorsal attention	0.12128		-0.0944792	0.126767
	4	Left cuneus	0.0076	0.0072	0.0031	-0.001	-0.0152	-0.0215		1.7116		Ventral attention	-0.452666		-0.13977	-0.117983
	5	Left entorhinal cortex	-0.0716	-0.0131	-0.0249	-0.0215	-0.0088	-0.0686		-0.789382		Limbic	-0.654308		0.0791817	0.0555041
	6	Left fusiform gyrus	-0.0234	-0.0122	-0.0201	-0.0164	-0.0379	-0.0666		-1.63139		Frontoparietal	-0.0982771		0.0605856	-0.101958
	7	Left inferior parietal cortex	-0.0111	0.0033	-0.0144	-0.0234	-0.0282	-0.0503		-0.478637		Default mode	-0.290074		0.0939938	0.133505
	8	Left inferior temporal gyrus	-0.0256	-0.0027	-0.0106	-0.0197	-0.0363	-0.0686		-1.64819					0.0572985	0.0185539
	9	Left isthmus cingulate cortex	-0.0029	0.0045	-0.0207	-0.0105	-0.0293	-0.0562		-0.303031		Cortical hierarchy	Shared effect		0.0665341	0.149173
	10	Left lateral occipital cortex	-0.009	0.0064	-0.0143	-0.0131	-0.0217	-0.0393		0.931826					-0.0872533	-0.0914427
	11	Left lateral orbitofrontal cortex	-0.0095	-0.002	-0.0088	-0.011	-0.0273	-0.0578		-0.575143		Idiotypic	0.498038		0.175471	0.0460592
	12	Left lingual gyrus	0.0065	0.002	-0.0064	-0.005	-0.0297	-0.038		0.978596		Unimodal	-0.215526		-0.0964847	-0.114941
	13	Left medial orbitofrontal cortex	-0.0008	0.0024	-0.0145	-0.0182	-0.0257	-0.0382		0.401376		Heteromodal	-0.06237		0.157866	0.110291
	14	Left middle temporal gyrus	-0.0318	-0.0066	-0.0129	-0.0218	-0.0391	-0.0684		-1.69981		Paralimbic	-0.27249		0.102164	0.104025
	15	Left parahippocampal gyrus	-0.0225	-0.0124	-0.0155	-0.0151	-0.0121	-0.0725		-0.683973					0.0803152	0.128463
	16	Left paracentral lobule	-0.005	-0.0053	-0.0103	-0.0088	-0.0221	-0.0361		1.08395					-0.184243	-0.152298
	17	Left pars opercularis of inferior frontal gyrus	-0.0153	-0.0062	-0.0138	-0.0128	-0.0344	-0.0531		-1.35038					-0.0521413	-0.017077
	18	Left pars orbitalis of inferior frontal gyrus	-0.0214	-0.0008	-0.0024	-0.0186	-0.0398	-0.0639		-1.00098					0.0298074	0.0807146
	19	Left pars triangularis of inferior frontal gyrus	-0.0048	-0.0028	-0.0101	-0.0074	-0.0364	-0.0523		-0.413346					-0.0562268	0.01252
	20	Left pericalcarine cortex	0.0025	0.0049	0.0011	0.0027	0.0003	0.0011		1.88886					-0.164039	-0.107726
	21	Left postcentral gyrus	-0.0154	-0.0036	-0.0045	-0.0038	-0.0044	-0.0302		1.55758					-0.169112	-0.131756
	22	Left posterior cingulate cortex	-0.0046	-0.0012	-0.0083	-0.0153	-0.0164	-0.0398		1.24934					0.157774	0.0462878
	23	Left precentral gyrus	-0.0213	-0.0105	-0.0105	-0.0125	-0.0301	-0.0513		-1.09268					-0.175622	-0.130786
	24	Left precuneus	-0.0124	0.0005	-0.0106	-0.0159	-0.0209	-0.0382		1.00156					-0.0553092	0.136626
	25	Left rostral anterior cingulate cortex	-0.0223	0.0082	-0.0119	-0.0191	-0.0284	-0.0363		0.197271					0.159131	0.102822
	26	Left rostral middle frontal gyrus	-0.0042	0.0019	-0.01	-0.0147	-0.0264	-0.0427		0.665348					-0.0541911	0.0679718
	27	Left superior frontal gyrus	-0.0111	0.0024	-0.0123	-0.0149	-0.0219	-0.0616		-0.377233					-0.053737	0.0822499
	28	Left superior parietal cortex	-0.0133	0.0065	-0.0084	-0.0133	-0.0153	-0.0275		1.59974					-0.108727	-0.11825
	29	Left superior temporal gyrus	-0.0251	0.0092	-0.0071	-0.0063	-0.0282	-0.0628		-0.0353291					0.0736643	-0.0863598
	30	Left supramarginal gyrus	-0.0215	0.0015	-0.0104	-0.015	-0.0316	-0.0589		-1.33976					0.128921	-0.114231
	31	Left frontal pole	-0.0232	0.0027	0.0082	-0.0125	-0.0142	-0.0569		0.669583					-0.00113454	0.115078
	32	Left temporal pole	-0.0623	-0.0239	-0.0193	0.0048	-0.0296	-0.0698		-0.821788					0.175964	0.0716072
	33	Left transverse temporal gyrus	-0.0188	0.0107	-0.011	-0.0013	-0.0232	-0.0529		0.622556					-0.183001	-0.0931338
	34	Left insula	-0.0097	-0.014	-0.018	-0.0095	-0.029	-0.0603		-0.958302					0.0184566	-0.114757
	35	Right banks of superior temporal sulcus	-0.0218	0.0042	-0.0111	-0.015	-0.0273	-0.061		-0.905107					0.0410041	-0.0675488
	36	Right caudal anterior cingulate cortex	-0.019	0.0013	0.0043	-0.0022	-0.0129	-0.0169		1.57605					0.157919	-0.0263764
	37	Right caudal middle frontal gyrus	-0.014	-0.0039	-0.0042	-0.0171	-0.0209	-0.0554		-0.0307696					-0.0482001	0.126489
	38	Right cuneus	0.0076	0.0072	0.0031	-0.001	-0.0152	-0.0215		1.7116					-0.138418	-0.120068
	39	Right entorhinal cortex	-0.0716	-0.0131	-0.0249	-0.0215	-0.0088	-0.0686		-0.789382					0.0755316	0.0511436
	40	Right fusiform gyrus	-0.0234	-0.0122	-0.0201	-0.0164	-0.0379	-0.0666		-1.63139					0.0628521	-0.100163
	41	Right inferior parietal cortex	-0.0111	0.0033	-0.0144	-0.0234	-0.0282	-0.0503		-0.478637					0.0317906	0.130162
	42	Right inferior temporal gyrus	-0.0256	-0.0027	-0.0106	-0.0197	-0.0363	-0.0686		-1.64819					0.0727253	-0.0228464
	43	Right isthmus cingulate cortex	-0.0029	0.0045	-0.0207	-0.0105	-0.0293	-0.0562		-0.303031					0.0527483	0.152619
	44	Right lateral occipital cortex	-0.009	0.0064	-0.0143	-0.0131	-0.0217	-0.0393		0.931826					-0.0919974	-0.0837253
	45	Right lateral orbitofrontal cortex	-0.0095	-0.002	-0.0088	-0.011	-0.0273	-0.0578		-0.575143					0.0845455	0.0582607
	46	Right lingual gyrus	0.0065	0.002	-0.0064	-0.005	-0.0297	-0.038		0.978596					-0.0977374	-0.117138
	47	Right medial orbitofrontal cortex	-0.0008	0.0024	-0.0145	-0.0182	-0.0257	-0.0382		0.401376					0.158981	0.117857
	48	Right middle temporal gyrus	-0.0318	-0.0066	-0.0129	-0.0218	-0.0391	-0.0684		-1.69981					0.119776	0.12891
	49	Right parahippocampal gyrus	-0.0225	-0.0124	-0.0155	-0.0151	-0.0121	-0.0725		-0.683973					0.0739819	0.0892795
	50	Right paracentral lobule	-0.005	-0.0053	-0.0103	-0.0088	-0.0221	-0.0361		1.08395					-0.179358	-0.151937
	51	Right pars opercularis of inferior frontal gyrus	-0.0153	-0.0062	-0.0138	-0.0128	-0.0344	-0.0531		-1.35038					-0.0559633	-0.0132408
	52	Right pars orbitalis of inferior frontal gyrus	-0.0214	-0.0008	-0.0024	-0.0186	-0.0398	-0.0639		-1.00098					0.0896474	0.0961653
	53	Right pars triangularis of inferior frontal gyrus	-0.0048	-0.0028	-0.0101	-0.0074	-0.0364	-0.0523		-0.413346					-0.0585124	-0.00476215
	54	Right pericalcarine cortex	0.0025	0.0049	0.0011	0.0027	0.0003	0.0011		1.88886					-0.148344	-0.0925508
	55	Right postcentral gyrus	-0.0154	-0.0036	-0.0045	-0.0038	-0.0044	-0.0302		1.55758					-0.168783	-0.118111
	56	Right posterior cingulate cortex	-0.0046	-0.0012	-0.0083	-0.0153	-0.0164	-0.0398		1.24934					0.175923	0.0497729
	57	Right precentral gyrus	-0.0213	-0.0105	-0.0105	-0.0125	-0.0301	-0.0513		-1.09268					-0.168053	-0.143603
	58	Right precuneus	-0.0124	0.0005	-0.0106	-0.0159	-0.0209	-0.0382		1.00156					-0.117334	0.139549
	59	Right rostral anterior cingulate cortex	-0.0223	0.0082	-0.0119	-0.0191	-0.0284	-0.0363		0.197271					0.160229	0.102163
	60	Right rostral middle frontal gyrus	-0.0042	0.0019	-0.01	-0.0147	-0.0264	-0.0427		0.665348					0.0501527	0.0345522
	61	Right superior frontal gyrus	-0.0111	0.0024	-0.0123	-0.0149	-0.0219	-0.0616		-0.377233					-0.0544036	0.124557
	62	Right superior parietal cortex	-0.0133	0.0065	-0.0084	-0.0133	-0.0153	-0.0275		1.59974					-0.171385	-0.128231
	63	Right superior temporal gyrus	-0.0251	0.0092	-0.0071	-0.0063	-0.0282	-0.0628		-0.0353291					-0.0403691	-0.108122
	64	Right supramarginal gyrus	-0.0215	0.0015	-0.0104	-0.015	-0.0316	-0.0589		-1.33976					-0.0493468	-0.119143
	65	Right frontal pole	-0.0232	0.0027	0.0082	-0.0125	-0.0142	-0.0569		0.669583					0.000390831	0.117299
	66	Right temporal pole	-0.0623	-0.0239	-0.0193	0.0048	-0.0296	-0.0698		-0.821788					0.139892	0.0644169
	67	Right transverse temporal gyrus	-0.0188	0.0107	-0.011	-0.0013	-0.0232	-0.0529		0.622556					-0.17835	-0.0942321
	68	Right insula	-0.0097	-0.014	-0.018	-0.0095	-0.029	-0.0603		-0.958302					0.00844942	-0.124686
	Lobe	Frontal	-0.013±0.008	-0.001±0.005	-0.007±0.007	-0.013±0.005	-0.026±0.008	-0.048±0.013
		Insula	-0.001±0.000	-0.014±0.000	-0.018±0.000	-0.010±0.000	-0.029±0.000	-0.060±0.000
		Parietal	-0.012±0.006	0.002±0.003	-0.011±0.005	-0.014±0.006	-0.021±0.009	-0.043±0.012
		Temporal	-0.033±0.018	-0.005±0.011	-0.014±0.005	-0.013±0.009	-0.027±0.010	-0.065±0.006
		Occipital	0.002±0.007	0.005±0.002	-0.004±0.007	-0.004±0.006	-0.017±0.012	-0.024±0.017

## Sheet: Figure 2
	Index	Region	Cytoarchitectonic features
			Mean	SD	Skewness	Kurtosis	Externo- pyramidization
	1	Left banks of superior temporal sulcus	0	0	0	0	0
	2	Left caudal anterior cingulate cortex	9454.99	670.847	0.31549	1.84848	0.12091
	3	Left caudal middle frontal gyrus	9758.58	807.087	0.137937	1.68948	0.0931037
	4	Left cuneus	13597.3	1864.42	0.126551	1.62826	0.211588
	5	Left entorhinal cortex	11604.4	848.086	-0.0617679	2.03577	0
	6	Left fusiform gyrus	13182.5	1716.03	-0.206609	1.53791	0.109478
	7	Left inferior parietal cortex	12657.3	1618.25	-0.0574009	1.66871	0.0963875
	8	Left inferior temporal gyrus	12333.8	1335.41	-0.24162	1.55558	0.0962024
	9	Left isthmus cingulate cortex	11087	1213.35	-0.582588	1.9499	0.176607
	10	Left lateral occipital cortex	13217.7	1730.58	0.157879	1.6735	0.170636
	11	Left lateral orbitofrontal cortex	9511.96	741.937	-0.678829	1.92557	0.101975
	12	Left lingual gyrus	14316.2	2096.88	0.0337197	1.68702	0.221265
	13	Left medial orbitofrontal cortex	9661.56	834.521	-0.153741	1.71871	0.0854413
	14	Left middle temporal gyrus	12687.7	1487.81	-0.211622	1.61127	0.0883942
	15	Left parahippocampal gyrus	10644	1049.13	-0.353264	1.72065	0.0772024
	16	Left paracentral lobule	11575.6	1083.9	-0.198862	1.59639	0.167446
	17	Left pars opercularis of inferior frontal gyrus	10302.4	927.011	-0.147362	1.77016	0.105349
	18	Left pars orbitalis of inferior frontal gyrus	10443.3	779.697	-0.533826	1.87552	0.139
	19	Left pars triangularis of inferior frontal gyrus	9897.6	865.407	-0.588597	1.86749	0.126367
	20	Left pericalcarine cortex	13914	1474.39	-0.0758551	1.77007	0.145524
	21	Left postcentral gyrus	11926.8	1438.23	-0.114132	1.79581	0.190266
	22	Left posterior cingulate cortex	11050.5	850.075	0.0271237	1.65009	0.112093
	23	Left precentral gyrus	10675.5	939.273	-0.0140771	1.46849	0.0996189
	24	Left precuneus	12307.1	1440.74	-0.149358	1.63014	0.0942998
	25	Left rostral anterior cingulate cortex	8544.2	628.202	-0.240088	1.89564	0.0796091
	26	Left rostral middle frontal gyrus	8879.53	835.603	-0.349408	1.73111	0.112231
	27	Left superior frontal gyrus	9196.53	787.768	-0.132015	1.66027	0.093152
	28	Left superior parietal cortex	11970.8	1598.31	-0.12091	1.6795	0.121444
	29	Left superior temporal gyrus	11909.7	1131.36	-0.119455	1.6245	0.0716875
	30	Left supramarginal gyrus	11337.2	1205.47	-0.147266	1.63313	0.084427
	31	Left frontal pole	0	0	0	0	0
	32	Left temporal pole	0	0	0	0	0
	33	Left transverse temporal gyrus	10354.7	1096.39	0.290589	1.86234	0.137128
	34	Left insula	8897.68	633.933	-0.112172	1.78817	0.0309726
	35	Right banks of superior temporal sulcus	0	0	0	0	0
	36	Right caudal anterior cingulate cortex	9708.41	706.294	0.0507971	2.04053	0.140464
	37	Right caudal middle frontal gyrus	9977.21	740.463	0.10559	1.80627	0.106789
	38	Right cuneus	13107.2	1897.52	0.0774013	1.60388	0.180554
	39	Right entorhinal cortex	10767.2	930.336	-0.316259	1.70196	0.008452
	40	Right fusiform gyrus	12885.3	1757.11	-0.192655	1.53569	0.105784
	41	Right inferior parietal cortex	11886.9	1448.02	-0.107069	1.62945	0.102925
	42	Right inferior temporal gyrus	12377.4	1437.02	-0.272772	1.49346	0.0818156
	43	Right isthmus cingulate cortex	10657	1036.59	-0.570946	2.13007	0.23822
	44	Right lateral occipital cortex	14228.5	1872.08	0.172364	1.65662	0.229669
	45	Right lateral orbitofrontal cortex	9608.71	719.104	-0.62734	1.78907	0.104051
	46	Right lingual gyrus	13647.5	1941.14	0.100432	1.6867	0.209209
	47	Right medial orbitofrontal cortex	9800.96	964.694	-0.13214	1.63548	0.0782966
	48	Right middle temporal gyrus	11887.2	1190.55	-0.189292	1.54622	0.0794138
	49	Right parahippocampal gyrus	10177.2	1182.47	-0.229868	1.54921	0.0373823
	50	Right paracentral lobule	11892.1	1064.02	-0.0225325	1.47928	0.128336
	51	Right pars opercularis of inferior frontal gyrus	9727.69	769.979	-0.00976791	1.76871	0.0977959
	52	Right pars orbitalis of inferior frontal gyrus	10355.1	707.87	-0.68188	2.01467	0.159731
	53	Right pars triangularis of inferior frontal gyrus	9912.55	811.352	-0.526291	1.79292	0.134228
	54	Right pericalcarine cortex	14066.9	1500.19	-0.0385392	1.76626	0.123203
	55	Right postcentral gyrus	11990.3	1306.44	0.0602808	1.7371	0.217518
	56	Right posterior cingulate cortex	11331.5	772.212	0.161299	1.73712	0.120132
	57	Right precentral gyrus	10417.1	813.396	0.0565709	1.5054	0.112314
	58	Right precuneus	12081.8	1386.74	-0.0940281	1.60318	0.0798075
	59	Right rostral anterior cingulate cortex	8286.08	535.56	-0.118049	1.73073	0.0994317
	60	Right rostral middle frontal gyrus	8966.49	773.031	-0.358012	1.7426	0.119582
	61	Right superior frontal gyrus	9168.28	713.179	-0.10778	1.80464	0.0883738
	62	Right superior parietal cortex	12239.4	1620.97	-0.132481	1.70373	0.161921
	63	Right superior temporal gyrus	11574.1	1006.31	-0.160544	1.60968	0.0824235
	64	Right supramarginal gyrus	11210.8	972.142	-0.106252	1.68441	0.100193
	65	Right frontal pole	0	0	0	0	0
	66	Right temporal pole	0	0	0	0	0
	67	Right transverse temporal gyrus	10175.6	1010.84	0.440955	1.94431	0.158646
	68	Right insula	8878.37	605.533	-0.0658885	1.70054	0.0530445

## Sheet: Figure 3
	Index	Region	Neurotransmitter systems
			D1	D2	5-HT1a	5-HT1b	5-HT2a	FDOPA	GABAa	DAT	NAT	SERT
	1	Left banks of superior temporal sulcus	16.0175	20.804	37.818	46.5518	78.8449	33.9797	74.4543	28.3683	11.3445	7.04667
	2	Left caudal anterior cingulate cortex	18.5979	20.2461	34.1111	46.2997	61.379	38.7893	71.531	30.3609	15.2294	11.6551
	3	Left caudal middle frontal gyrus	10.0774	19.5644	25.1603	40.8124	58.2464	28.3296	62.8472	24.6014	10.3842	2.07364
	4	Left cuneus	16.351	20.8783	24.6479	40.618	67.8706	32.5702	78.658	27.7742	12.5183	8.42461
	5	Left entorhinal cortex	12.7767	17.2354	62.1791	10.0942	50.3987	33.0049	62.5207	31.1642	10.071	16.2072
	6	Left fusiform gyrus	16.8114	19.3797	42.2177	21.4501	63.8555	35.2011	72.0684	30.3889	12.7173	6.35522
	7	Left inferior parietal cortex	12.1622	20.27	28.6097	35.7769	63.7391	29.6618	68.9896	24.9721	11.5442	2.59781
	8	Left inferior temporal gyrus	15.5986	17.804	44.0912	30.5755	70.6457	34.7578	70.9336	28.1855	12.6963	4.21903
	9	Left isthmus cingulate cortex	18.8073	19.0421	28.2602	28.9091	61.2153	32.7388	67.8375	29.0515	7.34399	8.88102
	10	Left lateral occipital cortex	9.23232	19.5106	21.3812	28.7819	56.1961	28.6457	69.657	25.3837	10.6216	3.08048
	11	Left lateral orbitofrontal cortex	17.2596	17.2907	31.2491	34.8899	59.1304	34.0163	67.6673	29.7865	8.76877	6.59642
	12	Left lingual gyrus	17.8678	18.9318	21.5644	38.7828	62.586	30.9	78.5837	28.6141	9.456	8.04849
	13	Left medial orbitofrontal cortex	21.6645	17.8418	36.2688	33.9362	61.3302	35.9235	72.7713	29.3196	7.67969	7.89579
	14	Left middle temporal gyrus	13.9202	17.187	37.0879	30.8073	65.244	33.4186	70.6455	26.6494	12.057	4.18281
	15	Left parahippocampal gyrus	13.7832	18.0492	49.6041	8.55717	47.2428	33.543	63.0717	31.9886	9.08793	9.27402
	16	Left paracentral lobule	8.96105	19.3036	20.9877	26.5225	36.6678	32.5421	56.3223	25.7184	16.0596	4.89319
	17	Left pars opercularis of inferior frontal gyrus	14.0897	19.3829	33.0234	46.8328	66.9874	31.2225	69.2019	28.8374	11.7071	4.51102
	18	Left pars orbitalis of inferior frontal gyrus	13.7778	15.4007	23.897	30.0458	56.1848	27.2749	61.7408	24.2788	5.28012	2.38985
	19	Left pars triangularis of inferior frontal gyrus	11.4704	18.2145	25.6427	37.3613	56.5523	32.1474	63.2122	27.8882	9.10439	3.35012
	20	Left pericalcarine cortex	15.9031	19.5133	13.4228	44.2998	66.0066	31.9535	84.8466	29.2915	9.88492	7.83341
	21	Left postcentral gyrus	7.31758	17.9869	20.7549	31.7045	43.8591	26.3781	56.6533	23.077	13.7123	4.05104
	22	Left posterior cingulate cortex	17.6398	20.2773	30.9415	36.2998	59.6272	35.5889	68.887	30.3537	14.2545	12.1352
	23	Left precentral gyrus	8.43402	18.3356	22.0981	36.9531	45.5414	27.435	56.7458	23.8487	14.7585	3.19939
	24	Left precuneus	16.8389	19.9657	27.307	34.7186	61.2417	34.2209	70.6241	27.4855	12.1753	5.5254
	25	Left rostral anterior cingulate cortex	22.0051	18.8072	39.4985	36.5948	71.5116	42.1057	78.8651	31.1107	11.0583	12.945
	26	Left rostral middle frontal gyrus	12.8499	18.9393	31.4056	50.2878	69.4351	27.27	65.6278	23.4912	10.9582	4.88114
	27	Left superior frontal gyrus	9.75016	17.6902	25.825	40.0479	53.5621	28.1874	58.4	22.4783	13.0692	3.17101
	28	Left superior parietal cortex	9.67616	19.6107	23.6613	34.3501	52.6382	29.7374	61.7662	23.5404	9.5124	1.79651
	29	Left superior temporal gyrus	12.5288	17.7886	35.3145	28.6243	60.0703	30.691	65.468	26.6132	11.2321	7.29021
	30	Left supramarginal gyrus	12.0533	21.043	30.2753	38.0542	64.4985	29.6121	68.5275	25.6871	13.9362	3.48538
	31	Left frontal pole	8.15443	12.0333	26.3432	34.877	40.0436	16.7612	39.2684	16.8107	4.59477	3.62267
	32	Left temporal pole	10.8211	16.3999	37.5446	6.46881	47.8811	34.7878	58.1409	27.764	10.2776	4.68513
	33	Left transverse temporal gyrus	18.5667	20.6863	38.2083	48.1926	71.5396	32.8383	77.799	31.1862	17.4131	15.8034
	34	Left insula	18.4885	19.2116	40.018	31.0117	62.965	34.3165	71.1599	33.1973	14.905	13.0946
	35	Right banks of superior temporal sulcus	17.934	18.4687	21.0939	25.2391	53.6733	30.3503	72.5645	28.7197	6.98718	6.17224
	36	Right caudal anterior cingulate cortex	14.1539	18.2803	39.3103	44.811	68.8095	30.7479	73.3594	27.9923	13.9589	8.34212
	37	Right caudal middle frontal gyrus	8.76388	18.2711	24.8238	41.465	55.2518	26.4295	61.0093	22.2733	10.4538	1.7264
	38	Right cuneus	14.432	20.7962	39.1651	45.2007	75.6821	33.1244	75.5598	27.3632	14.4418	6.26212
	39	Right entorhinal cortex	17.302	17.364	52.0577	12.4229	55.3453	37.7579	65.7525	30.4701	15.2928	10.8886
	40	Right fusiform gyrus	16.2339	18.2777	45.381	22.6592	63.1688	35.7414	69.0885	30.27	12.5317	7.25157
	41	Right inferior parietal cortex	13.8514	20.5307	22.9004	35.512	58.5636	31.9504	71.5215	26.3716	10.758	4.73882
	42	Right inferior temporal gyrus	16.0269	18.8423	42.9674	17.4423	50.2826	32.8624	69.6188	31.7678	10.334	7.71708
	43	Right isthmus cingulate cortex	11.9168	19.5564	30.5391	34.5089	63.7384	31.0248	68.6158	26.4546	12.3849	3.654
	44	Right lateral occipital cortex	10.0068	19.5255	21.3703	32.4171	59.8101	29.5819	71.6163	25.9086	10.3931	3.45275
	45	Right lateral orbitofrontal cortex	17.1433	17.0189	30.123	36.474	60.5283	32.9414	69.1315	28.4684	7.92583	5.64456
	46	Right lingual gyrus	14.7329	18.3516	39.5827	37.9772	73.8426	34.5613	74.3951	27.2409	12.1508	4.44643
	47	Right medial orbitofrontal cortex	13.6023	19.6081	28.5663	37.5965	60.4449	35.1256	65.2541	31.9068	13.2136	4.72573
	48	Right middle temporal gyrus	15.3409	18.7074	23.7074	27.2	46.1848	31.7083	67.4478	31.1655	8.20412	8.14456
	49	Right parahippocampal gyrus	15.8391	16.4401	43.7081	27.0583	68.7339	34.1379	69.9286	27.8061	12.7425	3.83208
	50	Right paracentral lobule	9.3923	20.495	25.7616	35.2201	54.9274	27.1316	62.0065	23.945	14.3615	3.90875
	51	Right pars opercularis of inferior frontal gyrus	15.5416	18.2008	32.9602	42.7879	63.8336	34.9764	68.3738	26.4453	11.4626	6.05589
	52	Right pars orbitalis of inferior frontal gyrus	14.7523	14.8261	27.7814	30.8279	44.1777	22.5457	54.3525	20.2175	6.40515	3.51987
	53	Right pars triangularis of inferior frontal gyrus	14.5275	16.1798	32.4115	41.7592	59.8239	29.1449	58.3134	23.0401	10.8025	6.08523
	54	Right pericalcarine cortex	11.6722	19.0162	34.2057	33.5225	66.6059	31.0525	71.8942	26.2041	11.4538	5.3739
	55	Right postcentral gyrus	9.39446	18.6722	21.5684	29.7639	39.8197	30.8323	56.4365	24.2496	16.1507	5.48982
	56	Right posterior cingulate cortex	11.987	20.3754	31.8069	40.3379	63.3211	29.9576	67.3426	26.3667	13.6254	4.79788
	57	Right precentral gyrus	8.24496	18.0676	20.5541	35.7526	42.6422	28.7064	55.8774	22.4597	14.6193	2.91562
	58	Right precuneus	12.6163	20.7947	30.4191	37.0878	66.9901	29.8717	69.0263	25.5469	12.2969	2.89251
	59	Right rostral anterior cingulate cortex	17.4174	20.293	38.9565	42.462	70.3404	33.2389	73.4561	32.467	16.2073	6.06802
	60	Right rostral middle frontal gyrus	10.9882	18.3188	30.2732	47.2626	66.9047	25.452	62.9623	22.2271	11.3242	4.28541
	61	Right superior frontal gyrus	9.55139	18.6637	24.2869	42.3122	54.5507	27.8997	60.5088	25.045	11.4641	3.1523
	62	Right superior parietal cortex	10.052	19.2865	24.5228	33.8367	55.7067	28.8329	63.1721	23.4196	10.5663	1.56142
	63	Right superior temporal gyrus	9.20184	18.05	10.1475	11.2852	9.26121	30.9455	31.8671	34.2113	12.3823	18.054
	64	Right supramarginal gyrus	16.8989	20.1766	28.8467	33.7148	58.2101	34.5275	65.8569	29.2995	11.2203	9.22052
	65	Right frontal pole	11.8329	16.8668	25.9076	38.663	59.0246	28.175	65.5835	24.2033	6.31747	2.77712
	66	Right temporal pole	13.4772	17.8129	32.6294	7.98637	12.0564	40.0011	46.9783	38.8806	7.88139	12.7718
	67	Right transverse temporal gyrus	5.99458	17.964	2.96431	10.3342	5.13488	21.5401	26.7846	30.0087	15.9141	18.2093
	68	Right insula	16.1906	18.1222	21.8897	19.171	32.1602	32.1481	48.0613	35.8655	9.02514	15.0104

## Sheet: Figure 4
	Selected probability
	Gradient		Cytoarchitecture					Neurotrasnmitter
	Microstructural	Functional	Mean	SD	Skewness	Kurtosis	Externopyramidization	D1	D2	5-HT1a	5-HT1b	5-HT2a	FDOPA	GABAa	DAT	NAT	SERT
	0.516	0.078	0.072	0.036	0.96	0.406	0.994	0.04	0.83	0.192	0.624	0.014	0.022	0.036	0.104	0.086	0.024
